# Supplementary material for: Span Value as a Critical Quality Attribute for PLGA Microspheres: Controlling Burst Release and Enhancing Therapeutic Efficacy via Wet Sieving
Source: Pharmaceutics. 2026 Jan 30;18(2):180. doi: 10.3390/pharmaceutics18020180 (PMC12944294; doi:10.3390/pharmaceutics18020180)
Supplement: Supplementary file 1 [file pharmaceutics-18-00180-s001.zip]

Archive with 1 entries (1 files):
- pharmaceutics-4097358-supplementary.pdf
